# Supplementary material for: Evaluating Swellable Cross-Linked Biopolymer Impact on Ink Rheology and Mechanical Properties of Drug-Contained 3D-Printed Thin Film
Source: Pharmaceutics. 2025 Feb 1;17(2):183. doi: 10.3390/pharmaceutics17020183 (PMC11858972; doi:10.3390/pharmaceutics17020183)
Supplement: Supplementary file 1 [file pharmaceutics-17-00183-s001.zip]

Archive with 1 entries (1 files):
- pharmaceutics-3391056-supplementary.pdf
